# Supplementary material for: Molecular Evaluation of the Effects of FLC Homologs and Coordinating Regulators on the Flowering Responses to Vernalization in Cabbage (Brassica oleracea var. capitata) Genotypes
Source: Genes (Basel). 2024 Jan 24;15(2):154. doi: 10.3390/genes15020154 (PMC10887945; doi:10.3390/genes15020154)
Supplement: Supplementary file 1 [file genes-15-00154-s001.zip]

Archive with 1 entries (1 files):
- genes-2747378-supplementary.pdf
